# Supplementary material for: Interference Expression of StMSD Inhibited the Deposition of Suberin and Lignin at Wounds of Potato Tubers by Reducing the Production of H2O2
Source: Antioxidants (Basel). 2022 Sep 25;11(10):1901. doi: 10.3390/antiox11101901 (PMC9598499; doi:10.3390/antiox11101901)
Supplement: Supplementary file 1 [file antioxidants-11-01901-s001.zip]

Archive with 1 entries (1 files):
- antioxidants-1883544-supplementary.pdf
